# Supplementary material for: Bartonella henselae Detected in Malignant Melanoma, a Preliminary Study
Source: Pathogens. 2021 Mar 10;10(3):326. doi: 10.3390/pathogens10030326 (PMC7998106; doi:10.3390/pathogens10030326)
Supplement: Supplementary file 1 [file pathogens-10-00326-s001.zip]

Archive with 5 entries (4 files):
- Video S1_movie.mp4
- __MACOSX/
- __MACOSX/._Video S1_movie.mp4
- S1_Fig.pdf
- __MACOSX/._S1_Fig.pdf
